# Supplementary material for: Biomimetic Silica Particles with Self-Loading BMP-2 Knuckle Epitope Peptide and Its Delivery for Bone Regeneration
Source: Pharmaceutics. 2023 Mar 25;15(4):1061. doi: 10.3390/pharmaceutics15041061 (PMC10142205; doi:10.3390/pharmaceutics15041061)
Supplement: Supplementary file 1 [file pharmaceutics-15-01061-s001.zip]

Archive with 1 entries (1 files):
- pharmaceutics-2207864-supplementary.pdf
